# Supplementary material for: Combined Drought and Heat Activates Protective Responses in Eucalyptus globulus That Are Not Activated When Subjected to Drought or Heat Stress Alone
Source: Front Plant Sci. 2018 Jun 20;9:819. doi: 10.3389/fpls.2018.00819 (PMC6019450; doi:10.3389/fpls.2018.00819)
Supplement: Supplementary file 1 [file Data_Sheet_1.XLS]

## Sheet: Description
Table S1 - Metabolomic dataset. Area ratio per leaf dry weight of all detected metabolites with respective identification (polar metabolites in bold).
Table S2 - Principal Component Analysis: variables showing higher loadings to PC1 and PC2.

## Sheet: Table S1
Treatment	Time	Rep	Valine	Urea	Ethanolamine	Phosphate	Leucine	Glycerol	Isoleucine	Proline	Glycine	Succinic acid	2,3-Dihydroxypropanoic acid	Fumaric acid	Serine	2-Piperidinecarboxylic acid	Dihydroxydihydrofuranone	Threonine	Malic acid	Methionine	Oxoproline 1	Aspartic acid	GABA	Oxoproline 2	Threonic acid	Unk1585	Unk1598	Glutamic acid	Phenylalanine	Asparagine 1	Trihydroxypentanoic acid	Asparagine 2	Glutamine 1	Putrescine	a-glycerophosphate	Glutamine 2	Citric acid	Quinic acid	Fructose MEOX 1	Fructose MEOX 2	Mannose MEOX	Galactose MEOX	Glucose MEOX 1	Glucose MEOX 2	Histidine	Lysine	Mannitol	Sorbitol	Tyrosine
Control	Stress	1	0.272215	1.39199	0.689158	16.6469	0.185798	1.1636	0.135549	0.458003	0.189723	0.0843395	0.272067	0.107467	2.89936	1e-06	0.0688494	0.324641	3.20703	0.0571449	1.69103	1.69673	0.0990341	0.246312	0.282225	0.0914681	0.0169721	2.27099	2.01749	0.00668013	0.0258976	0.287352	1e-06	0.10697	0.0217264	0.415845	3.99841	7.71871	0.851593	0.857479	0.200376	2.34056	2.09497	0.40886	0.0128086	0.034429	0.00776066	0.00721908	0.513316
Control	Stress	2	0.192876	0.322021	0.476121	5.20237	0.12933	0.450714	0.0852765	0.359187	0.0982219	0.10604	0.585584	0.0494447	1.99434	1e-06	0.0906919	0.217726	5.03166	0.0234347	1.60389	1.27622	0.129491	0.166232	0.327733	0.0472305	0.0224483	2.46196	1.1282	0.012456	0.0299112	0.00820933	0.0362009	0.110435	0.0134264	0.110539	7.27496	5.3208	1.72652	1.64722	0.274804	4.21479	3.86797	0.58693	0.00406214	0.0308275	0.0071806	0.00748114	0.481463
Control	Stress	3	0.320341	0.126999	0.558854	7.501	0.143567	0.829557	0.0875212	0.575896	0.176951	0.133012	0.587087	0.0719816	2.46747	1e-06	0.0782129	0.262307	4.16136	0.0443755	2.88504	1.50317	0.2815	0.194462	0.354147	0.0801602	0.0256557	2.33934	1.09539	0.0375056	0.0385988	0.046652	0.0585157	0.139391	0.0187811	0.147041	2.70806	7.63212	2.27187	1.74777	0.367712	4.74041	4.30009	0.678983	0.0216125	0.0244514	0.00935438	0.00935438	0.406654
Drought	Stress	1	0.4328	4.1018	0.592155	12.5312	0.494047	0.479391	0.314333	0.852298	0.142222	0.0723539	0.19727	0.105319	4.86026	0.0608705	0.0493266	1.01991	8.97997	0.143903	1.73972	2.78239	0.297538	0.214235	0.19749	0.285994	0.38376	4.07031	1.42435	0.578976	0.0374423	3.74238	1e-06	0.0448983	0.0162736	0.15023	12.7908	0.904113	1.90769	1.65525	0.367385	6.22151	5.72593	0.833916	0.439124	0.278202	0.0233851	0.0229719	0.673586
Drought	Stress	2	0.190702	4.71421	0.321153	8.84428	0.180688	0.625716	0.214225	1.30734	0.128919	0.0530334	0.207299	0.11747	4.12296	1e-06	0.0347055	1.07778	10.8586	0.107289	2.40423	2.14481	0.424716	0.157434	0.201964	0.090113	0.181032	4.30169	1.00275	0.218738	0.0430265	1.08229	0.0512925	0.120643	0.00602265	0.526371	17.9	3.99447	4.77012	3.44275	0.49858	10.5961	9.98754	1.5781	0.197046	0.228266	0.0467236	0.0392262	1.44643
Drought	Stress	3	0.299531	10.3127	1.20156	6.68458	0.326046	1.67441	0.211786	1.19715	0.233735	0.0690017	0.288311	0.239442	3.16596	0.0326078	0.0610205	0.443026	6.42288	0.0879916	2.32959	2.95828	0.908063	0.204131	0.307407	0.107139	0.0617414	4.91188	1.07584	0.0473046	0.0275466	0.332109	0.0205306	0.0242321	0.0144348	0.102468	7.69315	2.53009	19.0634	15.4556	1.25706	54.1972	52.4406	5.94752	0.127874	0.180148	0.0382201	0.0571873	0.622658
Heat	Stress	1	0.426774	2.37931	0.613244	8.82048	0.411787	0.369874	0.220402	2.12328	0.0950513	0.118383	0.0737115	0.0724987	1.63158	0.0153341	0.0609676	0.387374	2.1849	0.0573961	8.71109	3.71229	0.158736	0.435006	0.398413	0.0838573	0.030524	6.02906	4.14196	0.0318754	0.0108784	0.179749	0.077854	0.0619185	0.00733987	0.882117	16.1199	9.36683	1.19701	0.972542	0.198583	2.92439	2.70299	0.517271	0.0389273	0.0692634	0.0480137	0.0388558	0.638531
Heat	Stress	2	0.279444	2.35122	0.53488	5.266	0.183667	0.400084	0.179343	1.12646	0.106399	0.105348	0.0480445	0.0327614	3.5167	0.0331718	0.0394316	0.441088	1.51877	0.0407358	1.93377	3.24209	0.110272	0.176569	0.139874	0.0645936	0.0217386	5.2503	1.99103	0.0786699	0.0273671	0.25959	0.086547	0.113371	0.0103853	0.829072	8.27738	4.40031	0.603517	0.491319	0.16807	1.48945	1.28803	0.244638	0.0161819	0.0221278	0.0282195	0.0261867	0.811499
Heat	Stress	3	0.562608	2.48434	0.773872	11.5462	0.532196	0.536338	0.347932	1.55423	0.0900022	0.082597	0.0776975	0.0178908	2.78503	0.0298768	0.0507996	0.455208	1.10024	0.0395394	4.37795	2.20306	0.136833	0.359259	0.199489	0.0867259	0.018951	4.16184	4.77912	0.0948797	0.0142887	0.241216	1e-06	0.059248	0.0147434	0.114411	8.23336	6.56608	0.96159	0.996484	0.263687	2.84453	2.53797	0.469779	0.0213073	0.0709082	0.0236455	0.0207925	0.472132
D*H	Stress	1	1.01082	2.77541	0.495396	10.6375	1.22153	0.386425	0.85588	4.02301	0.128046	0.0515713	0.0448472	0.0622274	3.31947	0.0535219	0.0491746	1.27048	3.27411	0.168421	1.80997	4.48987	0.271298	0.399085	0.0877747	0.269473	0.286357	6.54273	2.03263	0.571951	0.0411195	5.30064	0.0941132	0.0389075	0.017865	0.939413	14.3295	1.17848	0.552323	0.571694	0.122736	2.00431	1.79665	0.265148	0.772965	0.589181	0.0197652	0.0181968	0.806487
D*H	Stress	2	1.64091	11.2693	0.562593	9.19941	1.69323	0.4171	1.29197	5.33205	0.116094	0.0662933	0.0546881	0.111938	1.84509	0.0455343	0.0329432	1.13678	5.43324	0.127421	5.53068	4.23676	1.03899	0.391666	0.196422	0.388825	0.331619	8.45623	3.40255	0.525788	0.0154971	4.15161	1e-06	0.0289821	0.0492543	0.346413	31.0481	3.97236	2.03578	1.76029	0.242802	5.15155	4.82995	0.740192	0.352364	0.384336	0.0431563	0.042756	0.585056
D*H	Stress	3	0.973466	16.0545	0.371932	13.8852	1.43045	0.475094	1.01567	2.52378	0.120896	0.0670012	0.0612295	0.0531295	3.45329	1e-06	0.0440921	1.07196	3.14135	0.36084	1.78774	4.68423	0.393989	0.180964	0.149434	0.26736	0.0994194	10.5058	2.47662	0.43254	0.0209367	3.99843	0.0514807	0.0364189	0.0410343	0.73333	17.8804	0.83314	0.49717	0.525713	0.205013	2.10262	1.86543	0.304582	1.39253	0.684632	0.0209963	0.0174406	0.571156
Control	Recovery	1	0.272568	2.2146	0.357878	9.65794	0.130619	1.74478	0.106247	0.81968	0.267901	0.1046	1.08632	0.117625	2.89408	1e-06	0.0739011	0.232775	6.81776	0.049973	2.41601	2.11504	0.0536741	0.104669	0.367752	0.0705038	0.0445684	4.22647	1.53659	0.02072	0.0194928	0.062681	1e-06	0.148253	0.0116491	0.285589	7.2257	16.1076	4.75365	3.14466	0.475577	9.4868	8.92077	1.17919	0.00553818	0.0288724	0.0324598	0.0373728	0.630529
Control	Recovery	2	0.144313	2.45042	0.564539	16.2393	0.24248	0.58765	0.173745	0.551104	0.231995	0.0590123	0.142154	0.0558556	6.03795	0.0162324	0.0276663	0.942559	4.5645	0.132796	1.59825	2.33396	0.0956927	0.171181	0.154683	0.320182	0.42287	4.57011	2.42737	0.662041	0.0375751	4.72357	0.0266079	0.0542888	0.0166772	0.189678	9.1824	0.618021	0.349282	0.504173	0.100457	1.46935	1.34266	0.207279	0.226201	0.171792	0.033698	0.0311163	0.797646
Control	Recovery	3	0.303525	2.08666	0.505228	8.02552	0.191493	0.384633	0.124567	0.577951	0.158234	0.0747454	0.461714	0.0650749	3.24262	0.0353333	0.0789535	0.374038	3.82371	0.0792658	1.4559	2.0981	0.0898381	0.279531	0.312974	0.151039	0.0666132	3.08497	1.32098	0.0729642	0.045198	0.364276	0.0249705	0.248882	0.0176657	0.181943	8.10353	10.6807	1.42197	1.04773	0.22724	3.36132	3.07743	0.539341	0.0138689	0.0589426	0.0161709	0.0201574	0.600852
Drought	Recovery	1	0.366991	9.97197	0.517079	12.5719	0.491253	0.55453	0.338542	0.871078	0.276956	0.0894919	0.275398	0.0650867	3.17854	0.0242384	0.0578298	0.280042	5.43847	0.128313	1.3749	2.03035	0.0638026	0.0940194	0.327018	0.0619523	0.0290759	3.68072	2.22661	0.0739063	0.137643	0.275274	0.0411721	0.0721197	0.0201174	0.233866	18.0168	7.57876	0.456539	0.561172	0.195926	1.5755	1.34587	0.247184	0.0488779	0.0871898	0.00723469	0.0250616	0.921772
Drought	Recovery	2	0.175995	4.43541	0.393367	9.80584	0.111176	0.370933	0.101418	0.380041	0.120999	0.0513169	0.342253	0.0829375	1.76435	0.041837	0.0485087	0.59532	8.41217	0.129558	0.518218	2.43239	0.0555466	0.145451	0.171844	0.0469117	0.0430303	2.77072	1.32811	0.12875	0.0501535	0.592973	0.0382127	0.142212	0.0124833	0.196914	15.3628	3.66086	0.994961	0.732277	0.252338	2.13561	1.85542	0.281811	0.0732235	0.116283	0.0197592	0.0189089	0.960827
Drought	Recovery	3	0.606114	3.29094	0.403298	10.3228	0.787469	0.34974	0.508695	0.666803	0.120736	0.0527183	0.229504	0.0706095	3.2983	0.0349697	0.0449368	0.326837	6.05477	0.0810585	0.675015	1.64192	0.0857855	0.13089	0.148084	0.0734951	0.0179653	4.10712	2.09561	0.10701	0.0216204	0.291097	0.0249749	0.103786	0.0103009	0.157636	11.0696	7.117	0.724575	0.78876	0.184516	1.84869	1.65834	0.383675	0.114391	0.12493	0.0502233	0.047875	0.540909
Heat	Recovery	1	0.474613	0.693611	0.361127	12.8784	0.460466	0.440661	0.283424	0.688142	0.157266	0.0630872	0.394858	0.0979085	2.03199	0.0322276	0.0707429	0.238084	4.37751	0.048983	2.00557	1.5057	0.0790103	0.391462	0.265839	0.107447	0.0182559	4.252	1.85347	0.0544308	0.0259783	0.216387	0.0253332	0.0930273	0.0134708	0.115902	12.7351	10.5167	1.0766	0.988911	0.199528	2.83973	2.58821	0.440283	0.0575401	0.0645169	0.145413	0.173313	0.217412
Heat	Recovery	2	0.370561	1.98042	0.49913	6.21974	0.151139	0.423615	0.093343	0.664115	0.267192	0.0556722	0.382047	0.0852159	2.41297	1e-06	0.0343663	0.257118	3.37919	0.0505897	3.72237	2.85973	0.0833353	0.55143	0.200092	0.0634585	0.0170162	4.86575	1.66848	0.0230886	0.0232929	1e-06	0.0312673	0.151023	0.00505955	0.34374	2.85752	15.5669	2.94059	2.07813	0.388826	6.66607	6.17826	1.22516	1e-06	0.0154387	0.0459267	0.0300242	0.642273
Heat	Recovery	3	0.478437	3.99342	0.655471	17.6403	0.335603	0.555402	0.296348	0.51688	0.191806	0.0419215	0.199179	0.0764191	4.52873	0.0458354	0.0731679	0.486923	2.70411	0.0695335	2.47953	2.1351	0.0392132	0.188696	0.299636	0.107946	0.0698885	3.65354	2.21702	0.0883768	0.0182739	0.230387	1e-06	0.205634	0.0235459	0.111978	4.98195	10.5092	1.00007	0.925639	0.29939	2.65162	2.30793	0.396505	0.00660285	0.0583979	0.0208716	0.0191645	0.487296
D*H	Recovery	1	0.175238	15.1227	0.433729	9.45588	0.121566	0.416585	0.0916735	0.309578	0.201348	0.0762986	0.720505	0.0680564	2.59754	0.0589336	0.0472583	0.187672	5.57047	0.0213514	1.65688	1.99182	0.0875334	0.267676	0.25416	0.06443	0.00864944	4.13179	1.74624	0.0498633	0.0164346	0.112381	0.0208938	0.117128	0.0113121	0.179671	14.114	9.38012	2.03237	1.6718	0.187809	5.0795	4.7585	0.698696	0.0321298	0.0277985	0.0145659	0.0888493	0.518492
D*H	Recovery	2	0.214962	11.3121	0.354321	9.17127	0.124139	0.353183	0.0750381	0.484183	0.195062	0.104758	0.27121	0.0991432	5.00087	0.0281558	0.045656	0.699185	6.42668	0.0520796	1.88034	3.08251	0.118168	0.209475	0.27268	0.0976139	0.0331308	5.81783	1.66276	0.0762221	0.0291369	0.269745	0.0299727	0.0805102	0.0108579	0.12806	12.2425	10.4664	1.63565	1.13243	0.180774	4.28903	4.07736	0.76747	0.0284068	0.0440403	0.0283419	0.0232957	1.37934
D*H	Recovery	3	0.170195	0.57901	0.431982	10.8712	0.129148	0.349251	0.108546	0.318142	0.197797	0.0589119	0.304038	0.0690857	4.37035	0.023323	0.0406523	0.559209	4.59919	0.0327904	1.41143	1.79752	0.0990747	0.13861	0.153818	0.0661589	0.0102257	5.06381	1.30473	0.0655391	0.0312874	0.267124	0.040133	0.0752175	0.00899305	0.304513	8.1343	6.23714	1.05317	0.892865	0.1231	3.26817	3.11605	0.495764	0.0200092	0.0444067	0.0184846	0.018803	0.528972
Log transform
Treatment	Time	Rep	Valine	Urea	Ethanolamine	Phosphate	Leucine	Glycerol	Isoleucine	Proline	Glycine	Succinic acid	2,3-Dihydroxypropanoic acid	Fumaric acid	Serine	2-Piperidinecarboxylic acid	Dihydroxydihydrofuranone	Threonine	Malic acid	Methionine	Oxoproline 1	Aspartic acid	GABA	Oxoproline 2	Threonic acid	Unk1585	Unk1598	Glutamic acid	Phenylalanine	Asparagine 1	Trihydroxypentanoic acid	Asparagine 2	Glutamine 1	Putrescine	a-glycerophosphate	Glutamine 2	Citric acid	Quinic acid	Fructose MEOX 1	Fructose MEOX 2	Mannose MEOX	Galactose MEOX	Glucose MEOX 1	Glucose MEOX 2	Histidine	Lysine	Mannitol	Sorbitol	Tyrosine
Control	Stress	1	-0.565088	0.143638	-0.161681	1.22133	-0.73096	0.0658044	-0.867903	-0.339132	-0.72188	-1.07397	-0.565325	-0.968724	0.462302	-6	-1.1621	-0.488597	0.506103	-1.24302	0.228152	0.229613	-1.00422	-0.608515	-0.549404	-1.03873	-1.77026	0.356215	0.304812	-2.17522	-1.58674	-0.541586	-6	-0.97074	-1.66301	-0.381069	0.601887	0.887544	-0.069768	-0.0667763	-0.698155	0.369319	0.321179	-0.388426	-1.8925	-1.46308	-2.1101	-2.14152	-0.289615
Control	Stress	2	-0.714723	-0.492116	-0.322283	0.716201	-0.888299	-0.346098	-1.06917	-0.444679	-1.00779	-0.97453	-0.232411	-1.30588	0.299798	-6	-1.04243	-0.662089	0.701711	-1.63014	0.205174	0.105926	-0.88776	-0.779285	-0.48448	-1.32578	-1.64882	0.391281	0.0523865	-1.90462	-1.52417	-2.08569	-1.44128	-0.956892	-1.87204	-0.956484	0.86183	0.725977	0.237173	0.216752	-0.560976	0.624776	0.587483	-0.231414	-2.39125	-1.51106	-2.14384	-2.12603	-0.317437
Control	Stress	3	-0.494388	-0.896199	-0.252702	0.875119	-0.842946	-0.081154	-1.05789	-0.239656	-0.752148	-0.876109	-0.231297	-1.14278	0.392252	-6	-1.10672	-0.58119	0.619235	-1.35286	0.460151	0.177008	-0.550522	-0.711166	-0.450817	-1.09604	-1.59082	0.369094	0.0395707	-1.4259	-1.41343	-1.33113	-1.23273	-0.855767	-1.72628	-0.832562	0.432658	0.882645	0.356383	0.242485	-0.434492	0.675816	0.633478	-0.168141	-1.6653	-1.6117	-2.02899	-2.02899	-0.390775
Drought	Stress	1	-0.363713	0.612974	-0.227564	1.09799	-0.306232	-0.31931	-0.50261	-0.0694086	-0.847034	-1.14054	-0.704938	-0.977491	0.68666	-1.21559	-1.30692	0.00856036	0.953275	-0.84193	0.24048	0.444417	-0.526458	-0.669109	-0.704454	-0.543644	-0.41594	0.609628	0.153617	-0.23734	-1.42664	0.573147	-6	-1.34777	-1.78852	-0.823243	1.1069	-0.0437772	0.280507	0.218865	-0.434879	0.793896	0.757846	-0.0788779	-0.357413	-0.55564	-1.63106	-1.6388	-0.171607
Drought	Stress	2	-0.719644	0.673409	-0.493288	0.946662	-0.743071	-0.203623	-0.669131	0.116387	-0.889682	-1.27545	-0.683403	-0.930073	0.615209	-6	-1.4596	0.0325282	1.03578	-0.969443	0.380977	0.33139	-0.371901	-0.802902	-0.694725	-1.04521	-0.742246	0.633639	0.00119124	-0.660075	-1.36626	0.0343456	-1.28995	-0.918499	-2.22021	-0.278708	1.25285	0.601459	0.678529	0.536906	-0.302265	1.02515	0.999458	0.198133	-0.705432	-0.64156	-1.33046	-1.40642	0.160299
Drought	Stress	3	-0.523559	1.01337	0.0797464	0.825074	-0.486721	0.223861	-0.674102	0.0781474	-0.631275	-1.16114	-0.540138	-0.6208	0.500506	-1.48668	-1.21452	-0.353571	0.80773	-1.05556	0.36728	0.47104	-0.041884	-0.690092	-0.512286	-0.970053	-1.20942	0.691248	0.0317463	-1.3251	-1.55993	-0.478719	-1.6876	-1.61561	-1.84059	-0.989412	0.886104	0.403137	1.2802	1.18909	0.0993573	1.73398	1.71967	0.774336	-0.893217	-0.74437	-1.41771	-1.2427	-0.20575
Heat	Stress	1	-0.369802	0.376451	-0.212367	0.945492	-0.385328	-0.431947	-0.656785	0.327008	-1.02204	-0.926711	-1.13246	-1.13967	0.212609	-1.81434	-1.2149	-0.411869	0.339432	-1.24112	0.940073	0.569642	-0.799326	-0.361505	-0.399667	-1.07646	-1.51536	0.78025	0.617206	-1.49654	-1.96344	-0.745334	-1.10872	-1.20818	-2.13431	-0.0544737	1.20736	0.971593	0.0780963	-0.0120918	-0.702058	0.466036	0.431844	-0.286281	-1.40975	-1.1595	-1.31863	-1.41054	-0.194818
Heat	Stress	2	-0.553705	0.371294	-0.271744	0.721481	-0.735968	-0.397848	-0.746315	0.0517151	-0.973061	-0.977374	-1.31836	-1.48464	0.546135	-1.47923	-1.40416	-0.355475	0.181491	-1.39002	0.286405	0.510825	-0.957536	-0.753086	-0.854261	-1.18981	-1.66277	0.720184	0.299078	-1.10419	-1.56277	-0.585712	-1.06275	-0.945498	-1.98358	-0.0814076	0.917893	0.643484	-0.219311	-0.308637	-0.77451	0.173027	0.109927	-0.611477	-1.79097	-1.65506	-1.54945	-1.58192	-0.0907123
Heat	Stress	3	-0.249794	0.39521	-0.111331	1.06244	-0.273928	-0.270562	-0.458505	0.191516	-1.04575	-1.08304	-1.10959	-1.74737	0.44483	-1.52467	-1.29414	-0.34179	0.0414893	-1.40297	0.64127	0.343026	-0.863809	-0.444593	-0.700082	-1.06185	-1.72237	0.619285	0.679348	-1.02283	-1.84501	-0.617593	-6	-1.22733	-1.8314	-0.941531	0.915577	0.817306	-0.0170101	-0.00152976	-0.578911	0.45401	0.404487	-0.328106	-1.67147	-1.1493	-1.62625	-1.68209	-0.325937
D*H	Stress	1	0.00467515	0.443326	-0.305047	1.02684	0.0869034	-0.412934	-0.0675871	0.604551	-0.892636	-1.28759	-1.34826	-1.20602	0.521068	-1.27147	-1.30826	0.103969	0.515094	-0.773603	0.257671	0.652234	-0.566553	-0.398935	-1.05663	-0.569485	-0.543093	0.815759	0.308059	-0.242641	-1.38595	0.724328	-1.02635	-1.40997	-1.748	-0.0271432	1.15623	0.0713222	-0.257807	-0.242836	-0.911028	0.301965	0.254463	-0.576511	-0.11184	-0.229751	-1.7041	-1.74	-0.0934026
D*H	Stress	2	0.215084	1.0519	-0.249805	0.96376	0.228716	-0.37976	0.111253	0.726894	-0.935191	-1.17853	-1.26211	-0.951022	0.266017	-1.34166	-1.48223	0.0556754	0.735059	-0.89476	0.742778	0.627034	0.0166098	-0.407084	-0.70681	-0.410246	-0.479361	0.927177	0.531804	-0.279189	-1.80975	0.618217	-6	-1.53787	-1.30756	-0.460406	1.49203	0.599048	0.30873	0.245584	-0.614747	0.711938	0.683943	-0.130655	-0.453008	-0.415288	-1.36496	-1.369	-0.232803
D*H	Stress	3	-0.0116791	1.2056	-0.429537	1.14255	0.155474	-0.32322	0.00675327	0.402051	-0.917587	-1.17392	-1.21304	-1.27466	0.538233	-6	-1.35564	0.0301805	0.497116	-0.442685	0.252304	0.670638	-0.404515	-0.742408	-0.825551	-0.572904	-1.00253	1.02143	0.393859	-0.363973	-1.67909	0.60189	-1.28836	-1.43867	-1.38685	-0.1347	1.25238	-0.0792818	-0.303495	-0.279252	-0.688219	0.322761	0.270778	-0.516296	0.143803	-0.164543	-1.67786	-1.75844	-0.243245
Control	Recovery	1	-0.564526	0.345295	-0.446265	0.984885	-0.883993	0.24174	-0.973685	-0.0863556	-0.572025	-0.980467	0.0359593	-0.929499	0.461511	-6	-1.13135	-0.633063	0.833642	-1.30126	0.383098	0.325319	-1.27024	-0.980183	-0.434445	-1.15179	-1.35097	0.625978	0.186558	-1.68361	-1.71013	-1.20286	-6	-0.828996	-1.93371	-0.544259	0.85888	1.20703	0.677028	0.497573	-0.322779	0.97712	0.950402	0.0715831	-2.25663	-1.53952	-1.48865	-1.42744	-0.200295
Control	Recovery	2	-0.840696	0.389241	-0.248306	1.21057	-0.615324	-0.230881	-0.760087	-0.258766	-0.634521	-1.22906	-0.84724	-1.25293	0.780889	-1.78962	-1.55805	-0.0256914	0.659393	-0.876816	0.203645	0.368093	-1.01912	-0.766545	-0.810557	-0.494603	-0.373793	0.659926	0.385136	-0.179115	-1.4251	0.674271	-1.57499	-1.26529	-1.77788	-0.721982	0.962956	-0.208997	-0.456824	-0.297421	-0.99802	0.167126	0.127966	-0.683445	-0.645505	-0.764998	-1.4724	-1.50701	-0.0981897
Control	Recovery	3	-0.517805	0.319451	-0.296512	0.904473	-0.717847	-0.414953	-0.904597	-0.238109	-0.800699	-1.12642	-0.335627	-1.18659	0.510896	-1.45182	-1.10263	-0.427084	0.582485	-1.10091	0.163132	0.321826	-1.04654	-0.553569	-0.504491	-0.820911	-1.17644	0.48925	0.120898	-1.13689	-1.34488	-0.43857	-1.60257	-0.604007	-1.75287	-0.740065	0.908674	1.0286	0.152891	0.0202509	-0.643515	0.526509	0.488188	-0.268136	-1.85796	-1.22957	-1.79126	-1.69557	-0.221232
Drought	Recovery	1	-0.435344	0.998781	-0.286443	1.0994	-0.308694	-0.256075	-0.470387	-0.0599431	-0.557589	-1.04822	-0.56004	-1.18651	0.502228	-1.6155	-1.23785	-0.552777	0.735477	-0.891728	0.138271	0.307571	-1.19516	-1.02678	-0.485428	-1.20794	-1.53647	0.565933	0.347644	-1.13132	-0.861247	-0.560235	-1.3854	-1.14195	-1.69643	-0.631033	1.25568	0.879598	-0.340522	-0.250904	-0.707908	0.197418	0.129003	-0.60698	-1.31089	-1.05953	-2.14058	-1.60099	-0.0353765
Drought	Recovery	2	-0.754499	0.646934	-0.405202	0.991485	-0.953989	-0.430705	-0.993887	-0.42017	-0.917219	-1.28974	-0.465653	-1.08125	0.246584	-1.37844	-1.31418	-0.22525	0.924908	-0.887534	-0.285488	0.386033	-1.25534	-0.837284	-0.764867	-1.32872	-1.36623	0.442592	0.123233	-0.890254	-1.2997	-0.226965	-1.41779	-0.847063	-1.90367	-0.705723	1.18647	0.563583	-0.00219376	-0.135324	-0.598017	0.329523	0.268443	-0.550043	-1.13535	-0.934483	-1.70423	-1.72333	-0.0173548
Drought	Recovery	3	-0.217446	0.51732	-0.394374	1.0138	-0.103767	-0.456254	-0.293543	-0.176002	-0.918164	-1.27804	-0.639209	-1.15114	0.51829	-1.45631	-1.3474	-0.485669	0.782098	-1.0912	-0.170687	0.215353	-1.06659	-0.883094	-0.829493	-1.13374	-1.74557	0.613538	0.32131	-0.970577	-1.66514	-0.535963	-1.6025	-0.98386	-1.98713	-0.802346	1.04413	0.852297	-0.139917	-0.103055	-0.733966	0.266864	0.219673	-0.416037	-0.941608	-0.903334	-1.29909	-1.31989	-0.266876
Heat	Recovery	1	-0.323661	-0.158884	-0.44234	1.10986	-0.336803	-0.355896	-0.547564	-0.162322	-0.803364	-1.20006	-0.403559	-1.00918	0.307921	-1.49177	-1.15032	-0.623269	0.641227	-1.30995	0.302237	0.177738	-1.10232	-0.40731	-0.575382	-0.968805	-1.7386	0.628593	0.267984	-1.26416	-1.58539	-0.664769	-1.59631	-1.03139	-1.87061	-0.93591	1.105	1.02188	0.0320533	-0.00484297	-0.699996	0.453277	0.412999	-0.356268	-1.24003	-1.19033	-0.837396	-0.761168	-0.662716
Heat	Recovery	2	-0.43114	0.296757	-0.301786	0.793773	-0.820622	-0.373029	-1.02992	-0.177757	-0.573177	-1.25436	-0.417883	-1.06948	0.382552	-6	-1.46387	-0.589868	0.528812	-1.29594	0.57082	0.456325	-1.07917	-0.25851	-0.69877	-1.19751	-1.76914	0.68715	0.222322	-1.6366	-1.63278	-6	-1.50491	-0.820957	-2.29589	-0.46377	0.455989	1.1922	0.468435	0.317672	-0.410245	0.82387	0.790866	0.0881925	-6	-1.81139	-1.33793	-1.52253	-0.19228
Heat	Recovery	3	-0.320175	0.601345	-0.183447	1.24651	-0.474174	-0.255393	-0.528197	-0.28661	-0.717137	-1.37756	-0.700755	-1.1168	0.655976	-1.3388	-1.13568	-0.312539	0.432024	-1.15781	0.394369	0.329419	-1.40657	-0.724238	-0.523407	-0.966793	-1.15559	0.562714	0.345769	-1.05366	-1.73817	-0.637543	-6	-0.686904	-1.62809	-0.950865	0.697399	1.02157	3.02667e-05	-0.0335583	-0.523762	0.423511	0.363223	-0.401751	-2.18027	-1.2336	-1.68044	-1.7175	-0.312207
D*H	Recovery	1	-0.756371	1.17963	-0.362782	0.975702	-0.915189	-0.380296	-1.03776	-0.50923	-0.696053	-1.11748	-0.142363	-1.16713	0.414562	-1.22964	-1.32552	-0.726601	0.745892	-1.67057	0.219291	0.299251	-1.05783	-0.572391	-0.594894	-1.19091	-2.06301	0.616138	0.242103	-1.30222	-1.78424	-0.949305	-1.67998	-0.931338	-1.94646	-0.745522	1.14965	0.972208	0.308002	0.223184	-0.726284	0.705821	0.67747	-0.155712	-1.49309	-1.55598	-1.83666	-1.05135	-0.285258
D*H	Recovery	2	-0.667638	1.05354	-0.450603	0.96243	-0.906092	-0.452	-1.12472	-0.31499	-0.709828	-0.979812	-0.566695	-1.00374	0.699045	-1.55043	-1.3405	-0.155408	0.807987	-1.28333	0.274236	0.488904	-0.9275	-0.678868	-0.564347	-1.01049	-1.47977	0.764761	0.220829	-1.11792	-1.53556	-0.569047	-1.52327	-1.09415	-1.96425	-0.892585	1.08787	1.0198	0.213691	0.0540113	-0.742864	0.632359	0.61038	-0.114939	-1.54658	-1.35615	-1.54757	-1.63272	0.139671
D*H	Recovery	3	-0.769053	-0.237314	-0.364535	1.03628	-0.888911	-0.456862	-0.964385	-0.497379	-0.703781	-1.2298	-0.517072	-1.16061	0.640516	-1.63222	-1.39092	-0.252426	0.662681	-1.48425	0.14966	0.254673	-1.00404	-0.858207	-0.812993	-1.17941	-1.99031	0.704477	0.115522	-1.1835	-1.50463	-0.573287	-1.3965	-1.12368	-2.04609	-0.516395	0.91032	0.794985	0.0224995	-0.049214	-0.909741	0.514305	0.493604	-0.304725	-1.69877	-1.35255	-1.73319	-1.72577	-0.276567
[truncated: 59 more columns]

## Sheet: Table S2
	PC1	PC2			PC1	PC2
A	-0.17588	-0.0386875		Phenylalanine	0.0322553	-0.142909
E	-0.165346	-0.0889726		nheptadecanoic.aME	-0.0700077	-0.131365
gs	-0.165322	-0.0796952		Unk2477a	0.0124413	-0.114609
Wp	-0.165322	-0.0796952		RWC	-0.0896335	-0.102344
Quinic.acid	-0.138121	-0.0141961		Unk1680np	0.100391	-0.0958205
JÁ	-0.13206	0.0523237		EL	-0.0440297	-0.0935584
Fructose.6.P.MEOX	-0.125953	-0.00839435		Glutamine.2	0.0795437	-0.0932851
Putrescine	-0.122109	-0.00872336		Valine	0.123904	-0.089523
Glucose.6.P.MEOX	-0.122	-0.0232431		E	-0.165346	-0.0889726
linoleic.aME	-0.111645	-0.0287796		Leucine	0.145686	-0.0876576
WUE	-0.110665	0.160667		Glutamic.acid	0.133332	-0.0848365
X2.3.Dihydroxypropanoic.acid	-0.110557	0.0780029		Isoleucine	0.14798	-0.0837414
Threonic.acid	-0.107294	0.0787932		Wp	-0.165322	-0.0796952
Dihydroxydihydrofuranone	-0.10086	0.0339206		gs	-0.165322	-0.0796952
AsA.DHA	-0.0996152	0.089646		Oxoproline.2	0.00377547	-0.0723628
Shikimic.acid	-0.0945001	-0.0116025		Glutamine.1	0.0364108	-0.0645522
RWC	-0.0896335	-0.102344		a.glycerophosphate	0.102324	-0.0633933
Unk2993	-0.0825517	0.0137965		Proline	0.136177	-0.0623561
Galactinol	-0.0810011	0.0112558		Phosphate	0.0250555	-0.056462
Succinic.acid	-0.0700215	-0.0124338		noctadecanoic.aME	0.0131769	-0.0562424
nheptadecanoic.aME	-0.0700077	-0.131365		Aspartic.acid	0.138406	-0.0560456
D5avenasterol	-0.0693751	-0.0232675		Histidine	0.148078	-0.0525979
Galactosyl.Glycerol	-0.068724	0.168426		Asparagine.2	0.148762	-0.0513042
brpentadecanoic.aME	-0.0660396	0.091796		Unk1585	0.134542	-0.0501231
Chl.a	-0.0648883	-0.046191		Oxoproline.1	0.00398884	-0.0481457
Glycine	-0.0608343	0.114142		Chl.a	-0.0648883	-0.046191
stigmastadienol	-0.0541764	0.0353065		Citric.acid	0.131366	-0.0444603
Caffeic.acid	-0.052027	0.0699253		ndocosanol	0.119315	-0.0438355
nonadecenoic.aME	-0.0506874	-0.00617858		Asparagine.1	0.143434	-0.0429184
EL	-0.0440297	-0.0935584		X2OHhexadecanoic.aME	0.079631	-0.0415692
fucosterol	-0.0407574	-0.0167693		nheptacosanol	-0.000196847	-0.0406867
X15MeHexadecanoic.aME	-0.0396345	0.104769		A	-0.17588	-0.0386875
Glycerol	-0.0308056	0.175461		Unk1595np	0.0445157	-0.0339603
octadecenoic.aME	-0.0277264	0.0321871		Lysine	0.16711	-0.0305382
pentadecenoic.aME	-0.0249195	0.0850042		Methionine	0.142196	-0.030399
Sucrose	-0.0244268	0.122107		Mannitol	-0.00907589	-0.0299968
noctacosanoic.aME	-0.0193321	-0.00321505		linoleic.aME	-0.111645	-0.0287796
alinolenic.aME	-0.0190522	0.0106159		nhexacosanoic.aME	-0.00750518	-0.0280519
SA	-0.0185351	0.136958		npentacosanoic.aME	0.0281479	-0.0258716
hexadecenoic.aME	-0.0178235	-0.0177994		OCH3OH.cinnamic.aME	0.144393	-0.0255795
Sorbitol	-0.0174628	-0.00457988		Tryptophan	0.150913	-0.0253261
Unk1845np	-0.0172836	0.0159312		D5avenasterol	-0.0693751	-0.0232675
Phytol.B	-0.0122611	0.0296048		Glucose.6.P.MEOX	-0.122	-0.0232431
Chlorogenic.acid	-0.0102317	0.0205217		X2.Piperidinecarboxylic.acid	0.0621656	-0.018132
Chl.b	-0.00947641	0.0337815		hexadecenoic.aME	-0.0178235	-0.0177994
Mannitol	-0.00907589	-0.0299968		nhexadecanoic.aME	0.0164097	-0.0175173
nhexacosanoic.aME	-0.00750518	-0.0280519		fucosterol	-0.0407574	-0.0167693
Unk1895np	-0.00667299	0.0546199		Threonine	0.160097	-0.016474
Phytol.A	-0.00527339	0.0337386		Quinic.acid	-0.138121	-0.0141961
nheptacosanol	-0.000196847	-0.0406867		Succinic.acid	-0.0700215	-0.0124338
Oxoproline.2	0.00377547	-0.0723628		Shikimic.acid	-0.0945001	-0.0116025
Oxoproline.1	0.00398884	-0.0481457		Putrescine	-0.122109	-0.00872336
Mannose.MEOX	0.00670502	0.232092		Fructose.6.P.MEOX	-0.125953	-0.00839435
Ethanolamine	0.00686502	0.127337		ntricosanol	0.0629232	-0.0077505
Trihydroxypentanoic.acid	0.00952473	0.049777		nonadecenoic.aME	-0.0506874	-0.00617858
Unk2477a	0.0124413	-0.114609		ntricosanoic.aME	0.0742577	-0.00604658
noctadecanoic.aME	0.0131769	-0.0562424		Sorbitol	-0.0174628	-0.00457988
Fructose.MEOX.1	0.013519	0.224759		noctacosanoic.aME	-0.0193321	-0.00321505
nhexadecanoic.aME	0.0164097	-0.0175173		MDA	0.158536	-0.00274998
Fructose.MEOX.2	0.0171549	0.221622		Unk1598	0.118031	0.00505737
nhexacosanol	0.0172552	0.0394925		ntetracosanoic.aME	0.0395424	0.00664686
Glucose.MEOX.2	0.0175139	0.223284		Galactaric.acid	0.103092	0.00770467
Galactose.MEOX	0.0212941	0.219607		alinolenic.aME	-0.0190522	0.0106159
Glucose.MEOX.1	0.0215214	0.219047		Galactinol	-0.0810011	0.0112558
ndocosanoic.aME	0.0245929	0.0428871		ntetradecanoic.aME	0.133911	0.0117393
Phosphate	0.0250555	-0.056462		noctacosanol	0.0962519	0.0122021
Fumaric.acid	0.0260711	0.222242		Unk2993	-0.0825517	0.0137965
npentacosanoic.aME	0.0281479	-0.0258716		Unk1845np	-0.0172836	0.0159312
Carot	0.0284979	0.023495		Chlorogenic.acid	-0.0102317	0.0205217
Unk2020	0.0291233	0.168297		Carot	0.0284979	0.023495
Unk1762np	0.0312368	0.0725042		Serine	0.0336449	0.0259774
Phenylalanine	0.0322553	-0.142909		Phytol.B	-0.0122611	0.0296048
Serine	0.0336449	0.0259774		octadecenoic.aME	-0.0277264	0.0321871
Starch	0.0338981	0.217767		Phytol.A	-0.00527339	0.0337386
Glutamine.1	0.0364108	-0.0645522		Chl.b	-0.00947641	0.0337815
Unk1953	0.037447	0.0821253		Dihydroxydihydrofuranone	-0.10086	0.0339206
ntetracosanoic.aME	0.0395424	0.00664686		Urea	0.0972808	0.0349778
Malic.acid	0.0415421	0.164681		stigmastadienol	-0.0541764	0.0353065
Unk1595np	0.0445157	-0.0339603		nhexacosanol	0.0172552	0.0394925
neicosanoic.aME	0.0456427	0.0887442		ntriacontanoic.aME	0.0607639	0.0416416
Tyrosine	0.0519658	0.0697853		ndocosanoic.aME	0.0245929	0.0428871
ntriacontanoic.aME	0.0607639	0.0416416		nnonacosanol	0.10496	0.0453349
X2.Piperidinecarboxylic.acid	0.0621656	-0.018132		GSH.GSSG	0.15116	0.0476603
ntricosanol	0.0629232	-0.0077505		nheneicosanoic.aME	0.0780984	0.0481019
Ci	0.0703499	0.165904		Trihydroxypentanoic.acid	0.00952473	0.049777
stigmasterol	0.0708179	0.0754348		JÁ	-0.13206	0.0523237
ntricosanoic.aME	0.0742577	-0.00604658		Unk1895np	-0.00667299	0.0546199
nheneicosanoic.aME	0.0780984	0.0481019		bsitosterol	0.10762	0.059282
Glutamine.2	0.0795437	-0.0932851		nnonacosanoic.aME	0.0882075	0.0619049
X2OHhexadecanoic.aME	0.079631	-0.0415692		Tyrosine	0.0519658	0.0697853
nnonacosanoic.aME	0.0882075	0.0619049		Caffeic.acid	-0.052027	0.0699253
noctacosanol	0.0962519	0.0122021		Unk1762np	0.0312368	0.0725042
Urea	0.0972808	0.0349778		stigmasterol	0.0708179	0.0754348
Unk1680np	0.100391	-0.0958205		X2.3.Dihydroxypropanoic.acid	-0.110557	0.0780029
a.glycerophosphate	0.102324	-0.0633933		Threonic.acid	-0.107294	0.0787932
Unk2367	0.102355	0.105679		Unk1953	0.037447	0.0821253
Galactaric.acid	0.103092	0.00770467		pentadecenoic.aME	-0.0249195	0.0850042
nnonacosanol	0.10496	0.0453349		neicosanoic.aME	0.0456427	0.0887442
bsitosterol	0.10762	0.059282		AsA.DHA	-0.0996152	0.089646
GABA	0.116404	0.107427		ABA	0.159546	0.0897262
Maltose.MEOX	0.117035	0.0909334		Maltose.MEOX	0.117035	0.0909334
Unk1598	0.118031	0.00505737		brpentadecanoic.aME	-0.0660396	0.091796
ndocosanol	0.119315	-0.0438355		X15MeHexadecanoic.aME	-0.0396345	0.104769
Valine	0.123904	-0.089523		Unk2367	0.102355	0.105679
Inositol	0.128902	0.120237		GABA	0.116404	0.107427
Citric.acid	0.131366	-0.0444603		Glycine	-0.0608343	0.114142
Glutamic.acid	0.133332	-0.0848365		Inositol	0.128902	0.120237
ntetradecanoic.aME	0.133911	0.0117393		Sucrose	-0.0244268	0.122107
Unk1585	0.134542	-0.0501231		Ethanolamine	0.00686502	0.127337
Proline	0.136177	-0.0623561		SA	-0.0185351	0.136958
Aspartic.acid	0.138406	-0.0560456		WUE	-0.110665	0.160667
Methionine	0.142196	-0.030399		Malic.acid	0.0415421	0.164681
Asparagine.1	0.143434	-0.0429184		Ci	0.0703499	0.165904
OCH3OH.cinnamic.aME	0.144393	-0.0255795		Unk2020	0.0291233	0.168297
Leucine	0.145686	-0.0876576		Galactosyl.Glycerol	-0.068724	0.168426
Isoleucine	0.14798	-0.0837414		Glycerol	-0.0308056	0.175461
Histidine	0.148078	-0.0525979		Starch	0.0338981	0.217767
Asparagine.2	0.148762	-0.0513042		Glucose.MEOX.1	0.0215214	0.219047
Tryptophan	0.150913	-0.0253261		Galactose.MEOX	0.0212941	0.219607
GSH.GSSG	0.15116	0.0476603		Fructose.MEOX.2	0.0171549	0.221622
MDA	0.158536	-0.00274998		Fumaric.acid	0.0260711	0.222242
ABA	0.159546	0.0897262		Glucose.MEOX.2	0.0175139	0.223284
Threonine	0.160097	-0.016474		Fructose.MEOX.1	0.013519	0.224759
Lysine	0.16711	-0.0305382		Mannose.MEOX	0.00670502	0.232092
